# Supplementary material for: Automated evaluation of colon capsule endoscopic severity of ulcerative colitis using ResNet50
Source: PLoS One. 2022 Jun 10;17(6):e0269728. doi: 10.1371/journal.pone.0269728 (PMC9187078; doi:10.1371/journal.pone.0269728)
Supplement: S1 Table — shows the confusion matrix diagram of training data indicating the results of classification using CNN. The true classes were on the vertical axis, and the predicted classes were on the horizontal axis. (XLSX) [file pone.0269728.s001.xlsx]

## Sheet: Sheet1
S1 Table. Confused matrix showing the classification results of training data using established convolutional neural network
true/predicted		0	1	2	3	4	5
MES0	0	112231	64	18	13	213	5
MES1	1	43	60107	56	31	130	0
MES2	2	0	6	8609	59	36	0
MES3	3	59	31	16	20107	940	0
Inadequate quality for evaluation	4	1019	239	79	598	278433	0
Ileal mucosa	5	1	0	0	0	0	501
