# Supplementary material for: Automated evaluation of colon capsule endoscopic severity of ulcerative colitis using ResNet50
Source: PLoS One. 2022 Jun 10;17(6):e0269728. doi: 10.1371/journal.pone.0269728 (PMC9187078; doi:10.1371/journal.pone.0269728)
Supplement: S2 Table — shows percentage of severity in forward and backward cameras before changing the therapeutic intervention. (XLSX) [file pone.0269728.s002.xlsx]

## Sheet: Sheet1
file name	Segment	MES0	MES1	MES2	MES3	ROI/effective_area
19C26T134 08 May 19_1 G1_01.jpg	G1	1	0	0	0	0.476691
19C26T134 08 May 19_1 G1_02.jpg	G1	0	0	0	0	0
19C26T134 08 May 19_1 G1_03.jpg	G1	0	0	0	0	0
19C26T134 08 May 19_1 G1_04.jpg	G1	0.5	0.5	0	0	0.145079
19C26T134 08 May 19_1 G1_05.jpg	G1	0	0	0	0	0
19C26T134 08 May 19_1 G1_06.jpg	G1	0	0	0	0	0
19C26T134 08 May 19_1 G1_07.jpg	G1	0	0	0	0	0
19C26T134 08 May 19_1 G1_08.jpg	G1	0	0	0.334337	0.665663	0.216965
19C26T134 08 May 19_1 G1_09.jpg	G1	0	0	0	0	0.0725394
19C26T134 08 May 19_1 G1_10.jpg	G1	0	0.5	0.5	0	0.145079
19C26T134 08 May 19_1 G1_11.jpg	G1	0	0.618369	0.381631	0	0.190077
19C26T134 08 May 19_1 G1_12.jpg	G1	0	1	0	0	0.230243
19C26T134 08 May 19_1 G1_13.jpg	G1	0	0	0	0	0
19C26T134 08 May 19_1 G1_14.jpg	G1	0	0.534906	0.232547	0.232547	0.311934
19C26T134 08 May 19_1 G1_15.jpg	G1	0	0	0	0	0
19C26T134 08 May 19_1 G1_16.jpg	G1	0	0	0	0	0
19C26T134 08 May 19_1 G1_17.jpg	G1	0	0	0	0	0
19C26T134 08 May 19_1 G1_18.jpg	G1	0	0	0	0	0
19C26T134 08 May 19_1 G1_19.jpg	G1	0	0	0	0	0.144987
19C26T134 08 May 19_1 G1_20.jpg	G1	0	0	0	0	0
19C26T134 08 May 19_1 G1_21.jpg	G1	0	1	0	0	0.108483
19C26T134 08 May 19_1 G1_22.jpg	G1	0	0.447565	0.276218	0.276218	0.262617
19C26T134 08 May 19_1 G1_23.jpg	G1	0	0	0	0	0
19C26T134 08 May 19_1 G1_24.jpg	G1	0	0	0	0	0
19C26T134 08 May 19_1 G1_25.jpg	G1	0	0	0	0	0
19C26T134 08 May 19_1 G1_26.jpg	G1	0	0.443745	0.333333	0.222922	0.325539
19C26T134 08 May 19_1 G1_27.jpg	G1	0	1	0	0	0.144709
19C26T134 08 May 19_1 G1_28.jpg	G1	0	1	0	0	0.16686
19C26T134 08 May 19_1 G1_29.jpg	G1	0	1	0	0	0.162397
19C26T134 08 May 19_1 G1_30.jpg	G1	0	0	0	0	0
19C26T134 08 May 19_1 G1_31.jpg	G1	0	0	0	0	0
19C26T134 08 May 19_1 G1_32.jpg	G1	0	0	0	0	0
19C26T134 08 May 19_1 G1_33.jpg	G1	0	0	0	0	0
19C26T134 08 May 19_1 G1_34.jpg	G1	0	0	0	0	0
19C26T134 08 May 19_1 G1_35.jpg	G1	0	0	0	0	0
19C26T134 08 May 19_1 G1_36.jpg	G1	0	0	0.271846	0.728154	0.26684
19C26T134 08 May 19_1 G1_37.jpg	G1	1	0	0	0	0.0725394
19C26T134 08 May 19_1 G1_38.jpg	G1	0	1	0	0	0.0725394
19C26T134 08 May 19_1 G1_39.jpg	G1	0	0	0	0	0
19C26T134 08 May 19_1 G1_40.jpg	G1	0	0	0	0	0.0725394
19C26T134 08 May 19_1 G1_41.jpg	G1	0	0	0	0	0
19C26T134 08 May 19_1 G1_42.jpg	G1	0.444889	0.555111	0	0	0.16305
19C26T134 08 May 19_1 G1_43.jpg	G1	0.149717	0.2147	0.448773	0.186809	0.48451
19C26T134 08 May 19_1 G1_44.jpg	G1	0	0	0	0	0
19C26T134 08 May 19_1 G1_45.jpg	G1	0	0	0	0	0
19C26T134 08 May 19_1 G1_46.jpg	G1	0	0	0	0	0
19C26T134 08 May 19_1 G1_47.jpg	G1	0	0	0	0	0
19C26T134 08 May 19_1 G1_48.jpg	G1	0	1	0	0	0.0725394
19C26T134 08 May 19_1 G1_49.jpg	G1	0	0	0	1	0.162959
19C26T134 08 May 19_1 G1_50.jpg	G1	0	0.627023	0.230638	0.14234	0.509621
19C26T134 08 May 19_1 G2_01.jpg	G2	0	1	0	0	0.0905109
19C26T134 08 May 19_1 G2_02.jpg	G2	0.167313	0.665375	0.167313	0	0.433556
19C26T134 08 May 19_1 G2_03.jpg	G2	0	1	0	0	0.0725394
19C26T134 08 May 19_1 G2_04.jpg	G2	0	0.289253	0.517331	0.193416	0.375044
19C26T134 08 May 19_1 G2_05.jpg	G2	0	1	0	0	0.0725394
19C26T134 08 May 19_1 G2_06.jpg	G2	0	1	0	0	0.0905109
19C26T134 08 May 19_1 G2_07.jpg	G2	0	0.871953	0	0.128047	0.566505
19C26T134 08 May 19_1 G2_08.jpg	G2	0	0.651725	0.348275	0	0.415488
19C26T134 08 May 19_1 G2_09.jpg	G2	0	0.786741	0.213259	0	0.50869
19C26T134 08 May 19_1 G2_10.jpg	G2	0	0.694265	0.305735	0	0.545752
19C26T134 08 May 19_1 G2_11.jpg	G2	0.144915	0.710171	0.144915	0	0.500566
19C26T134 08 May 19_1 G2_12.jpg	G2	0	0.639546	0.360454	0	0.787175
19C26T134 08 May 19_1 G2_13.jpg	G2	0.115758	0.682447	0	0.201795	0.626646
19C26T134 08 May 19_1 G2_14.jpg	G2	0.0840628	0.831874	0.0840628	0	0.862919
19C26T134 08 May 19_1 G2_15.jpg	G2	0	0.871065	0.128935	0	0.562604
19C26T134 08 May 19_1 G2_16.jpg	G2	0	0.80231	0.19769	0	0.733409
19C26T134 08 May 19_1 G2_17.jpg	G2	0	0.907751	0.0922494	0	0.786339
19C26T134 08 May 19_1 G2_18.jpg	G2	0.259816	0.362073	0.378111	0	0.573571
19C26T134 08 May 19_1 G2_19.jpg	G2	0	0.441539	0.124833	0.433628	0.58109
19C26T134 08 May 19_1 G2_20.jpg	G2	0	0.510469	0.489531	0	0.432485
19C26T134 08 May 19_1 G2_21.jpg	G2	0	0.45112	0.187797	0.361083	0.697835
19C26T134 08 May 19_1 G2_22.jpg	G2	0	0.572039	0.427961	0	0.52792
19C26T134 08 May 19_1 G2_23.jpg	G2	0	1	0	0	0.283601
19C26T134 08 May 19_1 G2_24.jpg	G2	0	0.776859	0.223141	0	0.647865
19C26T134 08 May 19_1 G2_25.jpg	G2	0	0.882261	0.117739	0	0.616101
19C26T134 08 May 19_1 G2_26.jpg	G2	0	0.887889	0.112111	0	0.647029
19C26T134 08 May 19_1 G2_27.jpg	G2	0	0.62498	0.273125	0.101895	0.711906
19C26T134 08 May 19_1 G2_28.jpg	G2	0	1	0	0	0.552199
19C26T134 08 May 19_1 G2_29.jpg	G2	0.0825734	0.623821	0.211033	0.0825734	0.878483
19C26T134 08 May 19_1 G2_30.jpg	G2	0	1	0	0	0.476552
19C26T134 08 May 19_1 G2_31.jpg	G2	0	1	0	0	0.579226
19C26T134 08 May 19_1 G2_32.jpg	G2	0.100693	0.798615	0.100693	0	0.720404
19C26T134 08 May 19_1 G2_33.jpg	G2	0	0.739808	0.260192	0	0.486539
19C26T134 08 May 19_1 G2_34.jpg	G2	0	0.508162	0.251578	0.24026	0.787833
19C26T134 08 May 19_1 G2_35.jpg	G2	0	0.585993	0.168466	0.245542	0.697696
19C26T134 08 May 19_1 G2_36.jpg	G2	0	0.588034	0.411966	0	0.504793
19C26T134 08 May 19_1 G2_37.jpg	G2	0.102523	0.489232	0.102523	0.305722	0.707544
19C26T134 08 May 19_1 G2_38.jpg	G2	0	1	0	0	0.144704
19C26T134 08 May 19_1 G2_39.jpg	G2	0	0.793654	0	0.206346	0.351543
19C26T134 08 May 19_1 G2_40.jpg	G2	0.165687	0.502301	0.221222	0.11079	0.654744
19C26T134 08 May 19_1 G2_41.jpg	G2	0.187551	0.624899	0	0.187551	0.482594
19C26T134 08 May 19_1 G2_42.jpg	G2	0.208604	0.582793	0	0.208604	0.347738
19C26T134 08 May 19_1 G2_43.jpg	G2	0.149742	0	0.149742	0.700517	0.968249
19C26T134 08 May 19_1 G2_44.jpg	G2	0	0	0	0	0
19C26T134 08 May 19_1 G2_45.jpg	G2	0	0	0.666527	0.333473	0.217527
19C26T134 08 May 19_1 G2_46.jpg	G2	0	0	0	0	0.0725394
19C26T134 08 May 19_1 G2_47.jpg	G2	0	1	0	0	0.121996
19C26T134 08 May 19_1 G2_48.jpg	G2	0	0.201294	0.414324	0.384382	0.739634
19C26T134 08 May 19_1 G2_49.jpg	G2	0.117199	0.40058	0.117199	0.365023	0.618944
19C26T134 08 May 19_1 G2_50.jpg	G2	0.157854	0.126511	0.440184	0.275451	0.573384
19C26T134 08 May 19_1 G3_01.jpg	G3	0	0.673577	0.326423	0	0.747619
19C26T134 08 May 19_1 G3_02.jpg	G3	0.0633686	0.295336	0.193471	0.447824	1.14472
19C26T134 08 May 19_1 G3_03.jpg	G3	0.149274	0.60513	0.159964	0.0856322	0.847154
19C26T134 08 May 19_1 G3_04.jpg	G3	0	0	0	1	0.247658
19C26T134 08 May 19_1 G3_05.jpg	G3	0	0	0.286185	0.713815	0.25347
19C26T134 08 May 19_1 G3_06.jpg	G3	0	1	0	0	0.0725394
19C26T134 08 May 19_1 G3_07.jpg	G3	1	0	0	0	0.0725394
19C26T134 08 May 19_1 G3_08.jpg	G3	0	0	1	0	0.121996
19C26T134 08 May 19_1 G3_09.jpg	G3	0	0	0	0	0.0725394
19C26T134 08 May 19_1 G3_10.jpg	G3	0	0	0.276906	0.723094	0.261964
19C26T134 08 May 19_1 G3_11.jpg	G3	0.101089	0.551894	0.101089	0.245927	0.717579
19C26T134 08 May 19_1 G3_12.jpg	G3	0.235458	0.474308	0.193449	0.0967854	0.749486
19C26T134 08 May 19_1 G3_13.jpg	G3	0	0.474993	0	0.525007	0.635192
19C26T134 08 May 19_1 G3_14.jpg	G3	0	0.191733	0.424306	0.383961	0.659533
19C26T134 08 May 19_1 G3_15.jpg	G3	0.0701257	0.728836	0.201038	0	1.03442
19C26T134 08 May 19_1 G3_16.jpg	G3	0.172081	0.513203	0.114745	0.199972	1.26357
19C26T134 08 May 19_1 G3_17.jpg	G3	0.091465	0.685905	0.091465	0.131165	0.793083
19C26T134 08 May 19_1 G3_18.jpg	G3	0	0.899691	0.100309	0	0.723417
19C26T134 08 May 19_1 G3_19.jpg	G3	0.160133	0.320035	0.199798	0.320035	0.453077
19C26T134 08 May 19_1 G3_20.jpg	G3	0.0871289	0.825742	0.0871289	0	0.832553
19C26T134 08 May 19_1 G3_21.jpg	G3	0	0.903008	0.0969923	0	0.933177
19C26T134 08 May 19_1 G3_22.jpg	G3	0.226692	0.546616	0.226692	0	0.956708
19C26T134 08 May 19_1 G3_23.jpg	G3	0.0861771	0.741577	0.172246	0	0.841747
19C26T134 08 May 19_1 G3_24.jpg	G3	0	0.297365	0.132826	0.569809	0.546122
19C26T134 08 May 19_1 G3_25.jpg	G3	0	0.42216	0.340723	0.237117	0.874068
19C26T134 08 May 19_1 G3_26.jpg	G3	0	0.200411	0.549525	0.250063	0.361952
19C26T134 08 May 19_1 G3_27.jpg	G3	0.243406	0.756594	0	0	0.742738
19C26T134 08 May 19_1 G3_28.jpg	G3	0.18549	0.81451	0	0	0.706516
19C26T134 08 May 19_1 G3_29.jpg	G3	0	0.649084	0.140712	0.210204	1.03038
19C26T134 08 May 19_1 G3_30.jpg	G3	0.323315	0.602482	0.0742031	0	0.977579
19C26T134 08 May 19_1 G3_31.jpg	G3	0.157398	0.353593	0.489009	0	0.460866
19C26T134 08 May 19_1 G3_32.jpg	G3	0.0963389	0.448252	0.239731	0.215678	0.75296
19C26T134 08 May 19_1 G3_33.jpg	G3	0.0873811	0.628937	0.196301	0.0873811	0.830149
19C26T134 08 May 19_1 G3_34.jpg	G3	0.205805	0.485422	0.205805	0.102968	0.704488
19C26T134 08 May 19_1 G3_35.jpg	G3	0	0.754248	0	0.245752	0.42329
19C26T134 08 May 19_1 G3_36.jpg	G3	0.159038	0.681925	0.159038	0	0.456142
19C26T134 08 May 19_1 G3_37.jpg	G3	0.148576	0.517452	0.119076	0.214896	0.609188
19C26T134 08 May 19_1 G3_38.jpg	G3	0.108787	0.67364	0.108787	0.108787	0.667404
19C26T134 08 May 19_1 G3_39.jpg	G3	0	0.800734	0	0.199266	0.522081
19C26T134 08 May 19_1 G3_40.jpg	G3	0	0.397141	0.342568	0.260291	1.0414
19C26T134 08 May 19_1 G3_41.jpg	G3	0.0981301	0.23175	0	0.67012	0.739216
19C26T134 08 May 19_1 G3_42.jpg	G3	0	0	0	1	0.487009
19C26T134 08 May 19_1 G3_43.jpg	G3	0	0.193038	0.269049	0.537913	0.538904
19C26T134 08 May 19_1 G3_44.jpg	G3	0	0.123509	0.304626	0.571866	1.02385
19C26T134 08 May 19_1 G3_45.jpg	G3	0.174093	0.347231	0.196434	0.282242	0.829588
19C26T134 08 May 19_1 G3_46.jpg	G3	0	0.277729	0.0894484	0.632822	0.810963
19C26T134 08 May 19_1 G3_47.jpg	G3	0.289772	0.386422	0.117969	0.205837	0.919585
19C26T134 08 May 19_1 G3_48.jpg	G3	0	0.523482	0.200901	0.275616	0.721663
19C26T134 08 May 19_1 G3_49.jpg	G3	0	0.311153	0	0.688847	0.536696
19C26T134 08 May 19_1 G3_50.jpg	G3	0	0	0.115084	0.884916	0.630316
19C26T134 08 May 19_1 G4_01.jpg	G4	0	0.704176	0	0.295824	0.594647
19C26T134 08 May 19_1 G4_02.jpg	G4	0	0.704176	0	0.295824	0.594647
19C26T134 08 May 19_1 G4_03.jpg	G4	0.128157	0.413712	0	0.45813	1.02258
19C26T134 08 May 19_1 G4_04.jpg	G4	0.128157	0.413712	0	0.45813	1.02258
19C26T134 08 May 19_1 G4_05.jpg	G4	0	0.560135	0	0.439865	0.410055
19C26T134 08 May 19_1 G4_06.jpg	G4	0.435116	0.390569	0	0.174315	0.519238
19C26T134 08 May 19_1 G4_07.jpg	G4	0.435116	0.390569	0	0.174315	0.519238
19C26T134 08 May 19_1 G4_08.jpg	G4	0	0	0	0	0.0905109
19C26T134 08 May 19_1 G4_09.jpg	G4	0	0	0	0	0.0905109
19C26T134 08 May 19_1 G4_10.jpg	G4	0	0	0	0	0
19C26T134 08 May 19_1 G4_11.jpg	G4	0.555513	0.444487	0	0	0.607324
19C26T134 08 May 19_1 G4_12.jpg	G4	0.555513	0.444487	0	0	0.607324
19C26T134 08 May 19_1 G4_13.jpg	G4	1	0	0	0	0.126463
19C26T134 08 May 19_1 G4_14.jpg	G4	1	0	0	0	0.126463
19C26T134 08 May 19_1 G4_15.jpg	G4	1	0	0	0	0.24306
19C26T134 08 May 19_1 G4_16.jpg	G4	0.380247	0.619753	0	0	0.522343
19C26T134 08 May 19_1 G4_17.jpg	G4	0.380247	0.619753	0	0	0.522343
19C26T134 08 May 19_1 G4_18.jpg	G4	0	0	0	0	0
19C26T134 08 May 19_1 G4_19.jpg	G4	0	0	0	0	0
19C26T134 08 May 19_1 G4_20.jpg	G4	0	0	0	0	0
19C26T134 08 May 19_1 G4_21.jpg	G4	0	0	0	0	0
19C26T134 08 May 19_1 G4_22.jpg	G4	0	0	0	0	0
19C26T134 08 May 19_1 G4_23.jpg	G4	0	0	0	0	0
19C26T134 08 May 19_1 G4_24.jpg	G4	0	0	0	0	0
19C26T134 08 May 19_1 G4_25.jpg	G4	0	0	0	0	0
19C26T134 08 May 19_1 G4_26.jpg	G4	0	0	0	0	0
19C26T134 08 May 19_1 G4_27.jpg	G4	0	0	0	0	0
19C26T134 08 May 19_1 G4_28.jpg	G4	0	0	0	0	0
19C26T134 08 May 19_1 G4_29.jpg	G4	0	0	0	0	0
19C26T134 08 May 19_1 G4_30.jpg	G4	0	0	0	0	0
19C26T134 08 May 19_1 G4_31.jpg	G4	0	0	0	0	0.0725394
19C26T134 08 May 19_1 G4_32.jpg	G4	0	0	0	0	0.0725394
19C26T134 08 May 19_1 G4_33.jpg	G4	0	0	0	0	0
19C26T134 08 May 19_1 G4_34.jpg	G4	0	0	0	0	0
19C26T134 08 May 19_1 G4_35.jpg	G4	0	0	0	0	0
19C26T134 08 May 19_1 G4_36.jpg	G4	0	0	0	0	0
19C26T134 08 May 19_1 G4_37.jpg	G4	0	0	0	0	0
19C26T134 08 May 19_1 G4_38.jpg	G4	0	0	0	0	0
19C26T134 08 May 19_1 G4_39.jpg	G4	0	0	0	0	0
19C26T134 08 May 19_1 G4_40.jpg	G4	0	0	0	0	0
19C26T134 08 May 19_1 G4_41.jpg	G4	0	0	0	0	0
19C26T134 08 May 19_1 G4_42.jpg	G4	0	0	0	0	0
19C26T134 08 May 19_1 G4_43.jpg	G4	0	0	0	0	0
19C26T134 08 May 19_1 G4_44.jpg	G4	0	0	0	0	0
19C26T134 08 May 19_1 G4_45.jpg	G4	0	0	0	0	0
19C26T134 08 May 19_1 G4_46.jpg	G4	0.5	0.5	0	0	0.145079
19C26T134 08 May 19_1 G4_47.jpg	G4	0.5	0.5	0	0	0.145079
19C26T134 08 May 19_1 G4_48.jpg	G4	0	1	0	0	0.203499
19C26T134 08 May 19_1 G4_49.jpg	G4	0	1	0	0	0.203499
19C26T134 08 May 19_1 G4_50.jpg	G4	0	0	0	0	0
19C26T134 08 May 19_1 Y1_01.jpg	Y1	0	0	0	0	0
19C26T134 08 May 19_1 Y1_02.jpg	Y1	0	0	0	0	0
19C26T134 08 May 19_1 Y1_03.jpg	Y1	0.452767	0.395765	0.151468	0	0.479024
19C26T134 08 May 19_1 Y1_04.jpg	Y1	0	1	0	0	0.135514
19C26T134 08 May 19_1 Y1_05.jpg	Y1	0	1	0	0	0.144426
19C26T134 08 May 19_1 Y1_06.jpg	Y1	0	1	0	0	0.135514
19C26T134 08 May 19_1 Y1_07.jpg	Y1	0	1	0	0	0.144439
19C26T134 08 May 19_1 Y1_08.jpg	Y1	0	1	0	0	0.220631
19C26T134 08 May 19_1 Y1_09.jpg	Y1	1	0	0	0	0.0725829
19C26T134 08 May 19_1 Y1_10.jpg	Y1	0.618369	0.381631	0	0	0.190077
19C26T134 08 May 19_1 Y1_11.jpg	Y1	0.400741	0.599259	0	0	0.181057
19C26T134 08 May 19_1 Y1_12.jpg	Y1	0	1	0	0	0.126454
19C26T134 08 May 19_1 Y1_13.jpg	Y1	0	1	0	0	0.162689
19C26T134 08 May 19_1 Y1_14.jpg	Y1	1	0	0	0	0.162476
19C26T134 08 May 19_1 Y1_15.jpg	Y1	0	0.179024	0.143477	0.677499	0.505581
19C26T134 08 May 19_1 Y1_16.jpg	Y1	0	1	0	0	0.0725437
19C26T134 08 May 19_1 Y1_17.jpg	Y1	0.444889	0.555111	0	0	0.16305
19C26T134 08 May 19_1 Y1_18.jpg	Y1	0.356556	0.643444	0	0	0.203469
19C26T134 08 May 19_1 Y1_19.jpg	Y1	0.444892	0.555108	0	0	0.163059
19C26T134 08 May 19_1 Y1_20.jpg	Y1	0	0	0	0	0
19C26T134 08 May 19_1 Y1_21.jpg	Y1	1	0	0	0	0.0905501
19C26T134 08 May 19_1 Y1_22.jpg	Y1	0.566616	0.433384	0	0	0.334577
19C26T134 08 May 19_1 Y1_23.jpg	Y1	0	0.33439	0	0.66561	0.217022
19C26T134 08 May 19_1 Y1_24.jpg	Y1	0.691975	0.308025	0	0	0.235498
19C26T134 08 May 19_1 Y1_25.jpg	Y1	1	0	0	0	0.0905109
19C26T134 08 May 19_1 Y1_26.jpg	Y1	0	1	0	0	0.157952
19C26T134 08 May 19_1 Y1_27.jpg	Y1	0.267517	0.732483	0	0	0.271158
19C26T134 08 May 19_1 Y1_28.jpg	Y1	0	0.70514	0	0.29486	0.306962
19C26T134 08 May 19_1 Y1_29.jpg	Y1	0.210905	0.578178	0	0.210917	0.344068
19C26T134 08 May 19_1 Y1_30.jpg	Y1	0	1	0	0	0.216499
19C26T134 08 May 19_1 Y1_31.jpg	Y1	0	0.613668	0.114937	0.271395	0.631313
19C26T134 08 May 19_1 Y1_32.jpg	Y1	0.233029	0.65038	0	0.116591	0.622205
19C26T134 08 May 19_1 Y1_33.jpg	Y1	0.0985439	0.306159	0.26415	0.331147	0.736112
19C26T134 08 May 19_1 Y1_34.jpg	Y1	0.289573	0.584712	0	0.125715	0.577293
19C26T134 08 May 19_1 Y1_35.jpg	Y1	0.250486	0.516324	0.23319	0	0.523535
19C26T134 08 May 19_1 Y1_36.jpg	Y1	0	0.521486	0.249104	0.22941	0.707361
19C26T134 08 May 19_1 Y1_37.jpg	Y1	0.20649	0.484518	0.217076	0.0919166	0.789187
19C26T134 08 May 19_1 Y1_38.jpg	Y1	0	0.651148	0.348852	0	0.621678
19C26T134 08 May 19_1 Y1_39.jpg	Y1	0.435784	0.326514	0.237701	0	0.456473
19C26T134 08 May 19_1 Y1_40.jpg	Y1	0	0.236023	0.418537	0.34544	0.613702
19C26T134 08 May 19_1 Y1_41.jpg	Y1	0.0709018	0.300216	0.299122	0.32976	1.0231
19C26T134 08 May 19_1 Y1_42.jpg	Y1	0.0758886	0.32101	0.24508	0.358021	0.955981
19C26T134 08 May 19_1 Y1_43.jpg	Y1	0.203523	0.796477	0	0	0.356419
19C26T134 08 May 19_1 Y1_44.jpg	Y1	0.117331	0.553762	0.328907	0	0.618317
19C26T134 08 May 19_1 Y1_45.jpg	Y1	0.203396	0.290745	0.303252	0.202608	0.712877
19C26T134 08 May 19_1 Y1_46.jpg	Y1	0.208323	0.414097	0.104334	0.273247	0.695306
19C26T134 08 May 19_1 Y1_47.jpg	Y1	0	0.615302	0.220042	0.164656	0.659106
19C26T134 08 May 19_1 Y1_48.jpg	Y1	0.108742	0.525729	0.135678	0.22985	0.667195
19C26T134 08 May 19_1 Y1_49.jpg	Y1	0.0741539	0.400565	0.0741539	0.451127	0.978228
19C26T134 08 May 19_1 Y1_50.jpg	Y1	0.381695	0.478303	0	0.140002	0.968968
19C26T134 08 May 19_1 Y2_01.jpg	Y2	0	0.216587	0.216587	0.566827	0.334921
19C26T134 08 May 19_1 Y2_02.jpg	Y2	0	1	0	0	0.26593
19C26T134 08 May 19_1 Y2_03.jpg	Y2	0	0.55986	0.44014	0	0.522491
19C26T134 08 May 19_1 Y2_04.jpg	Y2	0.0662249	0.484754	0.198452	0.250569	1.09581
19C26T134 08 May 19_1 Y2_05.jpg	Y2	0	0.818941	0.181059	0	0.499922
19C26T134 08 May 19_1 Y2_06.jpg	Y2	0.182322	0.635355	0	0.182322	0.397935
19C26T134 08 May 19_1 Y2_07.jpg	Y2	0	1	0	0	0.162419
19C26T134 08 May 19_1 Y2_08.jpg	Y2	0.372885	0.627115	0	0	0.194535
19C26T134 08 May 19_1 Y2_09.jpg	Y2	0	0.568845	0	0.431155	0.293423
19C26T134 08 May 19_1 Y2_10.jpg	Y2	0	0.486057	0.137345	0.376598	0.528155
19C26T134 08 May 19_1 Y2_11.jpg	Y2	0	0	0	1	0.234702
19C26T134 08 May 19_1 Y2_12.jpg	Y2	0	0	0	1	0.368444
19C26T134 08 May 19_1 Y2_13.jpg	Y2	0	0	0	1	0.315504
19C26T134 08 May 19_1 Y2_14.jpg	Y2	0	0.364301	0.287985	0.347714	1.04961
19C26T134 08 May 19_1 Y2_15.jpg	Y2	0	1	0	0	0.48101
19C26T134 08 May 19_1 Y2_16.jpg	Y2	0.121858	0.574685	0.303457	0	0.595313
19C26T134 08 May 19_1 Y2_17.jpg	Y2	0	1	0	0	0.373463
19C26T134 08 May 19_1 Y2_18.jpg	Y2	0.235919	0.469714	0	0.294368	0.307476
19C26T134 08 May 19_1 Y2_19.jpg	Y2	0.291314	0.453366	0.157882	0.097438	0.744467
19C26T134 08 May 19_1 Y2_20.jpg	Y2	0.115715	0.531245	0	0.35304	0.626955
19C26T134 08 May 19_1 Y2_21.jpg	Y2	0	0.748464	0.125768	0.125768	0.576771
19C26T134 08 May 19_1 Y2_22.jpg	Y2	0.159063	0.38037	0.266963	0.193605	0.911509
19C26T134 08 May 19_1 Y2_23.jpg	Y2	0.117278	0.422022	0.117278	0.343422	0.618526
19C26T134 08 May 19_1 Y2_24.jpg	Y2	0	0.527944	0.103824	0.368232	0.698676
19C26T134 08 May 19_1 Y2_25.jpg	Y2	0	0.463354	0.321839	0.214807	0.505024
19C26T134 08 May 19_1 Y2_26.jpg	Y2	0.164114	0.590521	0.245365	0	0.442376
19C26T134 08 May 19_1 Y2_27.jpg	Y2	0	0.140441	0.294135	0.565424	0.644478
19C26T134 08 May 19_1 Y2_28.jpg	Y2	0	0.233746	0.117402	0.648852	0.617873
19C26T134 08 May 19_1 Y2_29.jpg	Y2	0	0.307906	0.307906	0.384189	0.23559
19C26T134 08 May 19_1 Y2_30.jpg	Y2	0.0999059	0.489024	0.199686	0.211384	0.726077
19C26T134 08 May 19_1 Y2_31.jpg	Y2	0.189613	0.593409	0.216978	0	0.666908
19C26T134 08 May 19_1 Y2_32.jpg	Y2	0	0.366367	0.209037	0.424595	0.626929
19C26T134 08 May 19_1 Y2_33.jpg	Y2	0.223125	0.776875	0	0	0.730348
19C26T134 08 May 19_1 Y2_34.jpg	Y2	0	0.864561	0.135439	0	0.800972
19C26T134 08 May 19_1 Y2_35.jpg	Y2	0	0.836829	0.163171	0	0.997819
19C26T134 08 May 19_1 Y2_36.jpg	Y2	0	0.871744	0.128256	0	0.845831
19C26T134 08 May 19_1 Y2_37.jpg	Y2	0.110956	0.639644	0.110956	0.138445	0.653768
19C26T134 08 May 19_1 Y2_38.jpg	Y2	0.228638	0.438119	0	0.333243	0.514079
19C26T134 08 May 19_1 Y2_39.jpg	Y2	0.388225	0.346439	0.132668	0.132668	0.546775
19C26T134 08 May 19_1 Y2_40.jpg	Y2	0	0.137397	0.171431	0.691172	0.52805
19C26T134 08 May 19_1 Y2_41.jpg	Y2	0	0	0	1	0.319692
19C26T134 08 May 19_1 Y2_42.jpg	Y2	0	0	0	0	0.072683
19C26T134 08 May 19_1 Y2_43.jpg	Y2	0.137335	0.369003	0.21999	0.273672	0.659084
19C26T134 08 May 19_1 Y2_44.jpg	Y2	0	0	0	1	0.225968
19C26T134 08 May 19_1 Y2_45.jpg	Y2	0	0.428824	0.17592	0.395256	0.514502
19C26T134 08 May 19_1 Y2_46.jpg	Y2	0	0.311274	0.257115	0.431611	0.753696
19C26T134 08 May 19_1 Y2_47.jpg	Y2	0.0971268	0.338267	0	0.564606	0.931884
19C26T134 08 May 19_1 Y2_48.jpg	Y2	0.213519	0	0.10395	0.682531	0.69804
19C26T134 08 May 19_1 Y2_49.jpg	Y2	0	0	0	1	0.225533
19C26T134 08 May 19_1 Y2_50.jpg	Y2	0.281496	0.437827	0.280677	0	0.515059
19C26T134 08 May 19_1 Y3_01.jpg	Y3	0.13168	0.13168	0.37641	0.36023	0.551041
19C26T134 08 May 19_1 Y3_02.jpg	Y3	0.464347	0.409245	0	0.126408	0.57385
19C26T134 08 May 19_1 Y3_03.jpg	Y3	0.24696	0.629483	0.123558	0	0.587089
19C26T134 08 May 19_1 Y3_04.jpg	Y3	0.243074	0.49927	0.116291	0.141365	0.894521
19C26T134 08 May 19_1 Y3_05.jpg	Y3	0.410901	0.589099	0	0	0.176686
19C26T134 08 May 19_1 Y3_06.jpg	Y3	0.188906	0.575409	0	0.235685	0.384182
19C26T134 08 May 19_1 Y3_07.jpg	Y3	0	0.599357	0.266656	0.133987	0.541847
19C26T134 08 May 19_1 Y3_08.jpg	Y3	0	0	0	0	0
19C26T134 08 May 19_1 Y3_09.jpg	Y3	0	0.327597	0.197061	0.475343	0.550702
19C26T134 08 May 19_1 Y3_10.jpg	Y3	1	0	0	0	0.0725742
19C26T134 08 May 19_1 Y3_11.jpg	Y3	0	0	0	0	0
19C26T134 08 May 19_1 Y3_12.jpg	Y3	0	0.342214	0	0.657786	0.343476
19C26T134 08 May 19_1 Y3_13.jpg	Y3	0	0	0	0	0
19C26T134 08 May 19_1 Y3_14.jpg	Y3	0	0.370318	0	0.629682	0.779387
19C26T134 08 May 19_1 Y3_15.jpg	Y3	0	0.715556	0.142222	0.142222	0.510044
19C26T134 08 May 19_1 Y3_16.jpg	Y3	0	0.389356	0.523662	0.0869829	0.83395
19C26T134 08 May 19_1 Y3_17.jpg	Y3	0	0.757593	0.242407	0	0.672254
19C26T134 08 May 19_1 Y3_18.jpg	Y3	0	0.72121	0.27879	0	0.648984
19C26T134 08 May 19_1 Y3_19.jpg	Y3	0.0791879	0.920812	0	0	0.916041
19C26T134 08 May 19_1 Y3_20.jpg	Y3	0	0	0	0	0
19C26T134 08 May 19_1 Y3_21.jpg	Y3	0.266073	0.733927	0	0	0.544916
19C26T134 08 May 19_1 Y3_22.jpg	Y3	0	0.740662	0.259338	0	0.401165
19C26T134 08 May 19_1 Y3_23.jpg	Y3	0.194218	0.352132	0.115483	0.338166	0.628139
19C26T134 08 May 19_1 Y3_24.jpg	Y3	0	0.568641	0.431359	0	0.555099
19C26T134 08 May 19_1 Y3_25.jpg	Y3	0.417342	0.436618	0.14604	0	0.866841
19C26T134 08 May 19_1 Y3_26.jpg	Y3	0.224924	0.699746	0.0753303	0	0.962951
19C26T134 08 May 19_1 Y3_27.jpg	Y3	0	0.333333	0.333333	0.333333	0.217618
19C26T134 08 May 19_1 Y3_28.jpg	Y3	0.208661	0.791339	0	0	0.347642
19C26T134 08 May 19_1 Y3_29.jpg	Y3	0	0	0	0	0.126524
19C26T134 08 May 19_1 Y3_30.jpg	Y3	0.090814	0.552459	0.090814	0.265913	0.798817
19C26T134 08 May 19_1 Y3_31.jpg	Y3	0.320445	0.679555	0	0	0.451192
19C26T134 08 May 19_1 Y3_32.jpg	Y3	0	0.794138	0	0.205862	0.527158
19C26T134 08 May 19_1 Y3_33.jpg	Y3	0.0792793	0.280907	0.300328	0.339486	1.82893
19C26T134 08 May 19_1 Y3_34.jpg	Y3	0	1	0	0	0.620324
19C26T134 08 May 19_1 Y3_35.jpg	Y3	0	0.333591	0	0.666409	0.365862
19C26T134 08 May 19_1 Y3_36.jpg	Y3	0	0	0	1	0.198393
19C26T134 08 May 19_1 Y3_37.jpg	Y3	0.244646	0.524036	0	0.231317	0.626789
19C26T134 08 May 19_1 Y3_38.jpg	Y3	0.227444	0.461954	0.178113	0.132489	1.0901
19C26T134 08 May 19_1 Y3_39.jpg	Y3	0	0.798615	0.100693	0.100693	0.720404
19C26T134 08 May 19_1 Y3_40.jpg	Y3	0	0.700698	0.233501	0.0658007	1.10241
19C26T134 08 May 19_1 Y3_41.jpg	Y3	0.110064	0.362242	0.1646	0.363094	0.659067
19C26T134 08 May 19_1 Y3_42.jpg	Y3	0	0	0	0	0
19C26T134 08 May 19_1 Y3_43.jpg	Y3	0	0	0	0	0
19C26T134 08 May 19_1 Y3_44.jpg	Y3	0	0	0	0	0
19C26T134 08 May 19_1 Y3_45.jpg	Y3	0	0	0	0	0
19C26T134 08 May 19_1 Y3_46.jpg	Y3	0	0.5	0.5	0	0.145288
19C26T134 08 May 19_1 Y3_47.jpg	Y3	0	0	0	0	0
19C26T134 08 May 19_1 Y3_48.jpg	Y3	0	0.183941	0	0.816059	0.810166
19C26T134 08 May 19_1 Y3_49.jpg	Y3	0.28259	0.102992	0.332625	0.281793	0.704361
19C26T134 08 May 19_1 Y3_50.jpg	Y3	0	0.182866	0	0.817134	0.396681
19C26T134 08 May 19_1 Y4_01.jpg	Y4	0	0.137185	0.260273	0.602542	0.955293
19C26T134 08 May 19_1 Y4_02.jpg	Y4	0.136455	0.229168	0.167681	0.466696	1.45455
19C26T134 08 May 19_1 Y4_03.jpg	Y4	0.0803891	0.295812	0.128773	0.495025	1.12591
19C26T134 08 May 19_1 Y4_04.jpg	Y4	0	0.52449	0.23195	0.243559	0.78004
19C26T134 08 May 19_1 Y4_05.jpg	Y4	0	0.107379	0.22699	0.665631	0.675545
19C26T134 08 May 19_1 Y4_06.jpg	Y4	0	0	0	1	0.275386
19C26T134 08 May 19_1 Y4_07.jpg	Y4	0	0	0	0	0.0725394
19C26T134 08 May 19_1 Y4_08.jpg	Y4	0.200139	0	0.39993	0.39993	0.362618
19C26T134 08 May 19_1 Y4_09.jpg	Y4	0	0.380579	0.254483	0.364939	0.285046
19C26T134 08 May 19_1 Y4_10.jpg	Y4	0	0.596899	0	0.403101	0.302643
19C26T134 08 May 19_1 Y4_11.jpg	Y4	0.444725	0	0.332759	0.222516	0.326035
19C26T134 08 May 19_1 Y4_12.jpg	Y4	0	0.5	0.5	0	0.145148
19C26T134 08 May 19_1 Y4_13.jpg	Y4	0.410389	0.589611	0	0	0.54957
19C26T134 08 May 19_1 Y4_14.jpg	Y4	0	0.650696	0.349304	0	0.415075
19C26T134 08 May 19_1 Y4_15.jpg	Y4	0	0.791004	0.208996	0	0.347085
19C26T134 08 May 19_1 Y4_16.jpg	Y4	0	0.739324	0	0.260676	0.347233
19C26T134 08 May 19_1 Y4_17.jpg	Y4	0	0.554865	0.445135	0	0.284393
19C26T134 08 May 19_1 Y4_18.jpg	Y4	0.137151	0.367062	0.137151	0.358635	0.528995
19C26T134 08 May 19_1 Y4_19.jpg	Y4	0	1	0	0	0.279004
19C26T134 08 May 19_1 Y4_20.jpg	Y4	0	0.26054	0.390621	0.348839	0.623311
19C26T134 08 May 19_1 Y4_21.jpg	Y4	0.106478	0.442262	0.344782	0.106478	0.681671
19C26T134 08 May 19_1 Y4_22.jpg	Y4	0.157686	0.684629	0	0.157686	0.460025
19C26T134 08 May 19_1 Y4_23.jpg	Y4	0	0.826839	0.173161	0	0.419215
19C26T134 08 May 19_1 Y4_24.jpg	Y4	0.209102	0.790898	0	0	0.346972
19C26T134 08 May 19_1 Y4_25.jpg	Y4	0.169216	0.661568	0.169216	0	0.42868
19C26T134 08 May 19_1 Y4_26.jpg	Y4	0.283575	0.716425	0	0	0.414548
19C26T134 08 May 19_1 Y4_27.jpg	Y4	0	0.785575	0.214425	0	0.338317
19C26T134 08 May 19_1 Y4_28.jpg	Y4	0	0.41904	0.58096	0	0.280514
19C26T134 08 May 19_1 Y4_29.jpg	Y4	0.172542	0.482375	0.172542	0.172542	0.420417
19C26T134 08 May 19_1 Y4_30.jpg	Y4	0	0.722909	0	0.277091	0.261868
19C26T134 08 May 19_1 Y4_31.jpg	Y4	0	0.565793	0.289405	0.144802	0.501014
19C26T134 08 May 19_1 Y4_32.jpg	Y4	0.139529	0.278338	0.286645	0.295488	0.519887
19C26T134 08 May 19_1 Y4_33.jpg	Y4	0	0.806016	0	0.193984	0.37399
19C26T134 08 May 19_1 Y4_34.jpg	Y4	0	0.60294	0.39706	0	0.522395
19C26T134 08 May 19_1 Y4_35.jpg	Y4	0.136047	0.354937	0.372969	0.136047	0.533353
19C26T134 08 May 19_1 Y4_36.jpg	Y4	0.197517	0.354095	0.237276	0.211112	0.686882
19C26T134 08 May 19_1 Y4_37.jpg	Y4	0	0.174402	0.354683	0.470914	0.622074
19C26T134 08 May 19_1 Y4_38.jpg	Y4	0	0	0.263456	0.736544	0.275338
19C26T134 08 May 19_1 Y4_39.jpg	Y4	0	0	0	1	0.279456
19C26T134 08 May 19_1 Y4_40.jpg	Y4	0	0.121022	0.330622	0.548355	0.599532
19C26T134 08 May 19_1 Y4_41.jpg	Y4	0	0	0.364782	0.635218	0.531119
19C26T134 08 May 19_1 Y4_42.jpg	Y4	0.194245	0.155682	0.271372	0.378701	0.466029
19C26T134 08 May 19_1 Y4_43.jpg	Y4	0	0.250612	0.250612	0.498775	0.289674
19C26T134 08 May 19_1 Y4_44.jpg	Y4	0	0	0	0	0
19C26T134 08 May 19_1 Y4_45.jpg	Y4	0	0.455693	0	0.544307	0.405614
19C26T134 08 May 19_1 Y4_46.jpg	Y4	1	0	0	0	0.166877
19C26T134 08 May 19_1 Y4_47.jpg	Y4	0.5	0	0	0.5	0.145166
19C26T134 08 May 19_1 Y4_48.jpg	Y4	0	0	0	1	0.261171
19C26T134 08 May 19_1 Y4_49.jpg	Y4	0	0	0.282085	0.717915	0.320942
19C26T134 08 May 19_1 Y4_50.jpg	Y4	0	0	0.267691	0.732309	0.271063
