# Supplementary material for: Automated evaluation of colon capsule endoscopic severity of ulcerative colitis using ResNet50
Source: PLoS One. 2022 Jun 10;17(6):e0269728. doi: 10.1371/journal.pone.0269728 (PMC9187078; doi:10.1371/journal.pone.0269728)
Supplement: S3 Table — shows after the therapeutic intervention. In these tables, the severity classification and proportion of each still image are shown on the horizontal axis. (XLSX) [file pone.0269728.s003.xlsx]

## Sheet: Sheet1
file name	Segment	MES0	MES1	MES2	MES3	ROI/effective_area
19C77T184 27 Nov 19_1 G1_01.jpg	G1	0	0	0	0	0
19C77T184 27 Nov 19_1 G1_02.jpg	G1	0.777416	0.222584	0	0	0.325935
19C77T184 27 Nov 19_1 G1_03.jpg	G1	0	0	0	0	0
19C77T184 27 Nov 19_1 G1_04.jpg	G1	0	0	0	0	0
19C77T184 27 Nov 19_1 G1_05.jpg	G1	0	0	0	0	0
19C77T184 27 Nov 19_1 G1_06.jpg	G1	0	0	0	0	0
19C77T184 27 Nov 19_1 G1_07.jpg	G1	1	0	0	0	0.445075
19C77T184 27 Nov 19_1 G1_08.jpg	G1	1	0	0	0	0.333767
19C77T184 27 Nov 19_1 G1_09.jpg	G1	1	0	0	0	0.525878
19C77T184 27 Nov 19_1 G1_10.jpg	G1	1	0	0	0	0.130921
19C77T184 27 Nov 19_1 G1_11.jpg	G1	1	0	0	0	0.405375
19C77T184 27 Nov 19_1 G1_12.jpg	G1	1	0	0	0	0.212424
19C77T184 27 Nov 19_1 G1_13.jpg	G1	1	0	0	0	0.374168
19C77T184 27 Nov 19_1 G1_14.jpg	G1	1	0	0	0	0.409833
19C77T184 27 Nov 19_1 G1_15.jpg	G1	1	0	0	0	0.365113
19C77T184 27 Nov 19_1 G1_16.jpg	G1	0	0	0	0	0
19C77T184 27 Nov 19_1 G1_17.jpg	G1	1	0	0	0	0.0725481
19C77T184 27 Nov 19_1 G1_18.jpg	G1	0	0	0	0	0
19C77T184 27 Nov 19_1 G1_19.jpg	G1	1	0	0	0	0.0725481
19C77T184 27 Nov 19_1 G1_20.jpg	G1	0	0	0	0	0
19C77T184 27 Nov 19_1 G1_21.jpg	G1	1	0	0	0	0.490631
19C77T184 27 Nov 19_1 G1_22.jpg	G1	1	0	0	0	0.0725481
19C77T184 27 Nov 19_1 G1_23.jpg	G1	1	0	0	0	0.0725481
19C77T184 27 Nov 19_1 G1_24.jpg	G1	1	0	0	0	0.427944
19C77T184 27 Nov 19_1 G1_25.jpg	G1	1	0	0	0	0.311198
19C77T184 27 Nov 19_1 G1_26.jpg	G1	1	0	0	0	0.306601
19C77T184 27 Nov 19_1 G1_27.jpg	G1	1	0	0	0	0.122005
19C77T184 27 Nov 19_1 G1_28.jpg	G1	1	0	0	0	0.261742
19C77T184 27 Nov 19_1 G1_29.jpg	G1	1	0	0	0	0.319831
19C77T184 27 Nov 19_1 G1_30.jpg	G1	1	0	0	0	0.499408
19C77T184 27 Nov 19_1 G1_31.jpg	G1	1	0	0	0	0.446194
19C77T184 27 Nov 19_1 G1_32.jpg	G1	1	0	0	0	0.713809
19C77T184 27 Nov 19_1 G1_33.jpg	G1	1	0	0	0	0.499826
19C77T184 27 Nov 19_1 G1_34.jpg	G1	1	0	0	0	0.203508
19C77T184 27 Nov 19_1 G1_35.jpg	G1	1	0	0	0	0.144434
19C77T184 27 Nov 19_1 G1_36.jpg	G1	1	0	0	0	0.148892
19C77T184 27 Nov 19_1 G1_37.jpg	G1	1	0	0	0	0.306597
19C77T184 27 Nov 19_1 G1_38.jpg	G1	1	0	0	0	0.207966
19C77T184 27 Nov 19_1 G1_39.jpg	G1	1	0	0	0	0.126463
19C77T184 27 Nov 19_1 G1_40.jpg	G1	1	0	0	0	0.490635
19C77T184 27 Nov 19_1 G1_41.jpg	G1	1	0	0	0	0.427522
19C77T184 27 Nov 19_1 G1_42.jpg	G1	1	0	0	0	0.0725481
19C77T184 27 Nov 19_1 G1_43.jpg	G1	1	0	0	0	0.167143
19C77T184 27 Nov 19_1 G1_44.jpg	G1	1	0	0	0	0.0725481
19C77T184 27 Nov 19_1 G1_45.jpg	G1	0	0	0	0	0
19C77T184 27 Nov 19_1 G1_46.jpg	G1	0	0	0	0	0
19C77T184 27 Nov 19_1 G1_47.jpg	G1	1	0	0	0	0.288207
19C77T184 27 Nov 19_1 G1_48.jpg	G1	1	0	0	0	0.292526
19C77T184 27 Nov 19_1 G1_49.jpg	G1	1	0	0	0	0.252825
19C77T184 27 Nov 19_1 G1_50.jpg	G1	1	0	0	0	0.139985
19C77T184 27 Nov 19_1 G2_01.jpg	G2	1	0	0	0	0.410112
19C77T184 27 Nov 19_1 G2_02.jpg	G2	1	0	0	0	0.727601
19C77T184 27 Nov 19_1 G2_03.jpg	G2	1	0	0	0	0.682885
19C77T184 27 Nov 19_1 G2_04.jpg	G2	1	0	0	0	0.714505
19C77T184 27 Nov 19_1 G2_05.jpg	G2	0.855086	0.144914	0	0	0.500627
19C77T184 27 Nov 19_1 G2_06.jpg	G2	1	0	0	0	0.414713
19C77T184 27 Nov 19_1 G2_07.jpg	G2	1	0	0	0	0.589549
19C77T184 27 Nov 19_1 G2_08.jpg	G2	1	0	0	0	0.701131
19C77T184 27 Nov 19_1 G2_09.jpg	G2	1	0	0	0	0.696116
19C77T184 27 Nov 19_1 G2_10.jpg	G2	1	0	0	0	0.710047
19C77T184 27 Nov 19_1 G2_11.jpg	G2	1	0	0	0	0.664631
19C77T184 27 Nov 19_1 G2_12.jpg	G2	1	0	0	0	0.580071
19C77T184 27 Nov 19_1 G2_13.jpg	G2	1	0	0	0	0.776361
19C77T184 27 Nov 19_1 G2_14.jpg	G2	1	0	0	0	0.449812
19C77T184 27 Nov 19_1 G2_15.jpg	G2	1	0	0	0	0.396176
19C77T184 27 Nov 19_1 G2_16.jpg	G2	0.891837	0.108163	0	0	0.67073
19C77T184 27 Nov 19_1 G2_17.jpg	G2	1	0	0	0	0.66477
19C77T184 27 Nov 19_1 G2_18.jpg	G2	1	0	0	0	0.758947
19C77T184 27 Nov 19_1 G2_19.jpg	G2	1	0	0	0	0.660456
19C77T184 27 Nov 19_1 G2_20.jpg	G2	1	0	0	0	0.593585
19C77T184 27 Nov 19_1 G2_21.jpg	G2	1	0	0	0	0.643459
19C77T184 27 Nov 19_1 G2_22.jpg	G2	1	0	0	0	0.0725481
19C77T184 27 Nov 19_1 G2_23.jpg	G2	0	0	0	0	0
19C77T184 27 Nov 19_1 G2_24.jpg	G2	0	0	0	0	0
19C77T184 27 Nov 19_1 G2_25.jpg	G2	1	0	0	0	0.135658
19C77T184 27 Nov 19_1 G2_26.jpg	G2	1	0	0	0	0.681771
19C77T184 27 Nov 19_1 G2_27.jpg	G2	0	0	0	0	0
19C77T184 27 Nov 19_1 G2_28.jpg	G2	1	0	0	0	0.135518
19C77T184 27 Nov 19_1 G2_29.jpg	G2	1	0	0	0	0.480879
19C77T184 27 Nov 19_1 G2_30.jpg	G2	0	0	0	0	0
19C77T184 27 Nov 19_1 G2_31.jpg	G2	1	0	0	0	0.332927
19C77T184 27 Nov 19_1 G2_32.jpg	G2	1	0	0	0	0.316497
19C77T184 27 Nov 19_1 G2_33.jpg	G2	1	0	0	0	0.108491
19C77T184 27 Nov 19_1 G2_34.jpg	G2	0	0	0	0	0
19C77T184 27 Nov 19_1 G2_35.jpg	G2	1	0	0	0	0.364273
19C77T184 27 Nov 19_1 G2_36.jpg	G2	1	0	0	0	0.202947
19C77T184 27 Nov 19_1 G2_37.jpg	G2	0	0	0	0	0
19C77T184 27 Nov 19_1 G2_38.jpg	G2	1	0	0	0	0.341704
19C77T184 27 Nov 19_1 G2_39.jpg	G2	1	0	0	0	0.265638
19C77T184 27 Nov 19_1 G2_40.jpg	G2	1	0	0	0	0.428362
19C77T184 27 Nov 19_1 G2_41.jpg	G2	1	0	0	0	0.0725568
19C77T184 27 Nov 19_1 G2_42.jpg	G2	1	0	0	0	0.62173
19C77T184 27 Nov 19_1 G2_43.jpg	G2	1	0	0	0	0.307206
19C77T184 27 Nov 19_1 G2_44.jpg	G2	1	0	0	0	0.108539
19C77T184 27 Nov 19_1 G2_45.jpg	G2	1	0	0	0	0.812304
19C77T184 27 Nov 19_1 G2_46.jpg	G2	0	0	0	0	0
19C77T184 27 Nov 19_1 G2_47.jpg	G2	1	0	0	0	0.239168
19C77T184 27 Nov 19_1 G2_48.jpg	G2	1	0	0	0	0.184836
19C77T184 27 Nov 19_1 G2_49.jpg	G2	1	0	0	0	0.216321
19C77T184 27 Nov 19_1 G2_50.jpg	G2	0	0	0	0	0
19C77T184 27 Nov 19_1 G3_01.jpg	G3	1	0	0	0	0.284171
19C77T184 27 Nov 19_1 G3_02.jpg	G3	1	0	0	0	0.351456
19C77T184 27 Nov 19_1 G3_03.jpg	G3	1	0	0	0	0.579649
19C77T184 27 Nov 19_1 G3_04.jpg	G3	1	0	0	0	0.606536
19C77T184 27 Nov 19_1 G3_05.jpg	G3	1	0	0	0	0.476978
19C77T184 27 Nov 19_1 G3_06.jpg	G3	1	0	0	0	0.513901
19C77T184 27 Nov 19_1 G3_07.jpg	G3	1	0	0	0	0.571007
19C77T184 27 Nov 19_1 G3_08.jpg	G3	1	0	0	0	0.579509
19C77T184 27 Nov 19_1 G3_09.jpg	G3	1	0	0	0	0.396319
19C77T184 27 Nov 19_1 G3_10.jpg	G3	1	0	0	0	0.337664
19C77T184 27 Nov 19_1 G3_11.jpg	G3	1	0	0	0	0.108491
19C77T184 27 Nov 19_1 G3_12.jpg	G3	0	0	0	0	0
19C77T184 27 Nov 19_1 G3_13.jpg	G3	1	0	0	0	0.4278
19C77T184 27 Nov 19_1 G3_14.jpg	G3	1	0	0	0	0.516126
19C77T184 27 Nov 19_1 G3_15.jpg	G3	1	0	0	0	0.400495
19C77T184 27 Nov 19_1 G3_16.jpg	G3	1	0	0	0	0.234292
19C77T184 27 Nov 19_1 G3_17.jpg	G3	1	0	0	0	0.234432
19C77T184 27 Nov 19_1 G3_18.jpg	G3	1	0	0	0	0.180939
19C77T184 27 Nov 19_1 G3_19.jpg	G3	1	0	0	0	0.198911
19C77T184 27 Nov 19_1 G3_20.jpg	G3	1	0	0	0	0.311198
19C77T184 27 Nov 19_1 G3_21.jpg	G3	1	0	0	0	0.256861
19C77T184 27 Nov 19_1 G3_22.jpg	G3	1	0	0	0	0.261742
19C77T184 27 Nov 19_1 G3_23.jpg	G3	1	0	0	0	0.512782
19C77T184 27 Nov 19_1 G3_24.jpg	G3	1	0	0	0	0.356893
19C77T184 27 Nov 19_1 G3_25.jpg	G3	1	0	0	0	0.374168
19C77T184 27 Nov 19_1 G3_26.jpg	G3	1	0	0	0	0.275255
19C77T184 27 Nov 19_1 G3_27.jpg	G3	1	0	0	0	0.369149
19C77T184 27 Nov 19_1 G3_28.jpg	G3	1	0	0	0	0.180656
19C77T184 27 Nov 19_1 G3_29.jpg	G3	1	0	0	0	0.454688
19C77T184 27 Nov 19_1 G3_30.jpg	G3	1	0	0	0	0.476839
19C77T184 27 Nov 19_1 G3_31.jpg	G3	1	0	0	0	0.247666
19C77T184 27 Nov 19_1 G3_32.jpg	G3	1	0	0	0	0.311198
19C77T184 27 Nov 19_1 G3_33.jpg	G3	1	0	0	0	0.473082
19C77T184 27 Nov 19_1 G3_34.jpg	G3	0	0	0	0	0
19C77T184 27 Nov 19_1 G3_35.jpg	G3	1	0	0	0	0.126463
19C77T184 27 Nov 19_1 G3_36.jpg	G3	1	0	0	0	0.485476
19C77T184 27 Nov 19_1 G3_37.jpg	G3	1	0	0	0	0.274554
19C77T184 27 Nov 19_1 G3_38.jpg	G3	1	0	0	0	0.329309
19C77T184 27 Nov 19_1 G3_39.jpg	G3	1	0	0	0	0.512917
19C77T184 27 Nov 19_1 G3_40.jpg	G3	1	0	0	0	0.531032
19C77T184 27 Nov 19_1 G3_41.jpg	G3	1	0	0	0	0.243208
19C77T184 27 Nov 19_1 G3_42.jpg	G3	1	0	0	0	0.399937
19C77T184 27 Nov 19_1 G3_43.jpg	G3	1	0	0	0	0.248367
19C77T184 27 Nov 19_1 G3_44.jpg	G3	1	0	0	0	0.378487
19C77T184 27 Nov 19_1 G3_45.jpg	G3	1	0	0	0	0.43198
19C77T184 27 Nov 19_1 G3_46.jpg	G3	1	0	0	0	0.391578
19C77T184 27 Nov 19_1 G3_47.jpg	G3	1	0	0	0	0.490492
19C77T184 27 Nov 19_1 G3_48.jpg	G3	0	0	0	0	0
19C77T184 27 Nov 19_1 G3_49.jpg	G3	1	0	0	0	0.247666
19C77T184 27 Nov 19_1 G3_50.jpg	G3	1	0	0	0	0.144434
19C77T184 27 Nov 19_1 G4_01.jpg	G4	1	0	0	0	0.126615
19C77T184 27 Nov 19_1 G4_02.jpg	G4	0	1	0	0	0.0725481
19C77T184 27 Nov 19_1 G4_03.jpg	G4	1	0	0	0	0.144996
19C77T184 27 Nov 19_1 G4_04.jpg	G4	1	0	0	0	0.230391
19C77T184 27 Nov 19_1 G4_05.jpg	G4	0.918804	0.0811963	0	0	0.89349
19C77T184 27 Nov 19_1 G4_06.jpg	G4	1	0	0	0	0.535351
19C77T184 27 Nov 19_1 G4_07.jpg	G4	1	0	0	0	0.126463
19C77T184 27 Nov 19_1 G4_08.jpg	G4	0	1	0	0	0.0725481
19C77T184 27 Nov 19_1 G4_09.jpg	G4	0	0	0	0	0
19C77T184 27 Nov 19_1 G4_10.jpg	G4	0	0	0	0	0
19C77T184 27 Nov 19_1 G4_11.jpg	G4	0	0	0	0	0
19C77T184 27 Nov 19_1 G4_12.jpg	G4	1	0	0	0	0.274694
19C77T184 27 Nov 19_1 G4_13.jpg	G4	1	0	0	0	0.0725481
19C77T184 27 Nov 19_1 G4_14.jpg	G4	1	0	0	0	0.144996
19C77T184 27 Nov 19_1 G4_15.jpg	G4	0	0	0	0	0
19C77T184 27 Nov 19_1 G4_16.jpg	G4	0	0	0	0	0
19C77T184 27 Nov 19_1 G4_17.jpg	G4	0	0	0	0	0
19C77T184 27 Nov 19_1 G4_18.jpg	G4	1	0	0	0	0.248084
19C77T184 27 Nov 19_1 G4_19.jpg	G4	0	0	0	0	0
19C77T184 27 Nov 19_1 G4_20.jpg	G4	1	0	0	0	0.243348
19C77T184 27 Nov 19_1 G4_21.jpg	G4	1	0	0	0	0.0725481
19C77T184 27 Nov 19_1 G4_22.jpg	G4	0	0	0	0	0
19C77T184 27 Nov 19_1 G4_23.jpg	G4	0	0	0	0	0
19C77T184 27 Nov 19_1 G4_24.jpg	G4	0	0.589152	0.410848	0	0.176581
19C77T184 27 Nov 19_1 G4_25.jpg	G4	0	0	0	0	0
19C77T184 27 Nov 19_1 G4_26.jpg	G4	0	1	0	0	0.256583
19C77T184 27 Nov 19_1 G4_27.jpg	G4	0	1	0	0	0.126463
19C77T184 27 Nov 19_1 G4_28.jpg	G4	0	0	0	0	0
19C77T184 27 Nov 19_1 G4_29.jpg	G4	0	0.510278	0.489722	0	0.433765
19C77T184 27 Nov 19_1 G4_30.jpg	G4	0	0.682144	0.317856	0	0.369811
19C77T184 27 Nov 19_1 G4_31.jpg	G4	0	1	0	0	0.351739
19C77T184 27 Nov 19_1 G4_32.jpg	G4	0.507821	0.492179	0	0	0.320915
19C77T184 27 Nov 19_1 G4_33.jpg	G4	0.16554	0.536246	0.16554	0.132674	0.546814
19C77T184 27 Nov 19_1 G4_34.jpg	G4	0.167068	0.333253	0.332611	0.167068	0.434244
19C77T184 27 Nov 19_1 G4_35.jpg	G4	0.132708	0.354419	0.247641	0.265233	0.546675
19C77T184 27 Nov 19_1 G4_36.jpg	G4	0	1	0	0	0.216181
19C77T184 27 Nov 19_1 G4_37.jpg	G4	0.440702	0.40165	0.157648	0	0.460191
19C77T184 27 Nov 19_1 G4_38.jpg	G4	1	0	0	0	0.180939
19C77T184 27 Nov 19_1 G4_39.jpg	G4	0	1	0	0	0.265499
19C77T184 27 Nov 19_1 G4_40.jpg	G4	0	1	0	0	0.256722
19C77T184 27 Nov 19_1 G4_41.jpg	G4	0.355075	0.644925	0	0	0.356158
19C77T184 27 Nov 19_1 G4_42.jpg	G4	0.315763	0.473087	0.211151	0	0.343585
19C77T184 27 Nov 19_1 G4_43.jpg	G4	0.184581	0.481967	0.333451	0	0.393041
19C77T184 27 Nov 19_1 G4_44.jpg	G4	0.576924	0.29244	0.130636	0	0.555347
19C77T184 27 Nov 19_1 G4_45.jpg	G4	0.265603	0.734397	0	0	0.545913
19C77T184 27 Nov 19_1 G4_46.jpg	G4	0.345981	0.448345	0.205674	0	0.70498
19C77T184 27 Nov 19_1 G4_47.jpg	G4	0.4242	0.293258	0.282542	0	0.416032
19C77T184 27 Nov 19_1 G4_48.jpg	G4	0.206236	0.793764	0	0	0.70306
19C77T184 27 Nov 19_1 G4_49.jpg	G4	0.216286	0.696723	0.0869906	0	0.833976
19C77T184 27 Nov 19_1 G4_50.jpg	G4	0.250434	0.272673	0.262923	0.21397	1.37171
19C77T184 27 Nov 19_1 Y1_01.jpg	Y1	1	0	0	0	0.701684
19C77T184 27 Nov 19_1 Y1_02.jpg	Y1	1	0	0	0	0.767867
19C77T184 27 Nov 19_1 Y1_03.jpg	Y1	1	0	0	0	0.378627
19C77T184 27 Nov 19_1 Y1_04.jpg	Y1	0.543027	0.456973	0	0	0.267175
19C77T184 27 Nov 19_1 Y1_05.jpg	Y1	1	0	0	0	0.0906241
19C77T184 27 Nov 19_1 Y1_06.jpg	Y1	0.5	0.5	0	0	0.145114
19C77T184 27 Nov 19_1 Y1_07.jpg	Y1	0	0	0	0	0
19C77T184 27 Nov 19_1 Y1_08.jpg	Y1	1	0	0	0	0.108522
19C77T184 27 Nov 19_1 Y1_09.jpg	Y1	0	0	0	0	0
19C77T184 27 Nov 19_1 Y1_10.jpg	Y1	1	0	0	0	0.0726134
19C77T184 27 Nov 19_1 Y1_11.jpg	Y1	0	0	0	0	0
19C77T184 27 Nov 19_1 Y1_12.jpg	Y1	0	0	0	0	0
19C77T184 27 Nov 19_1 Y1_13.jpg	Y1	1	0	0	0	0.117577
19C77T184 27 Nov 19_1 Y1_14.jpg	Y1	0	0	0	0	0
19C77T184 27 Nov 19_1 Y1_15.jpg	Y1	1	0	0	0	0.0725698
19C77T184 27 Nov 19_1 Y1_16.jpg	Y1	1	0	0	0	0.0725481
19C77T184 27 Nov 19_1 Y1_17.jpg	Y1	1	0	0	0	0.279152
19C77T184 27 Nov 19_1 Y1_18.jpg	Y1	1	0	0	0	0.189433
19C77T184 27 Nov 19_1 Y1_19.jpg	Y1	1	0	0	0	0.126602
19C77T184 27 Nov 19_1 Y1_20.jpg	Y1	0	0	0	0	0
19C77T184 27 Nov 19_1 Y1_21.jpg	Y1	1	0	0	0	0.072596
19C77T184 27 Nov 19_1 Y1_22.jpg	Y1	1	0	0	0	0.0727048
19C77T184 27 Nov 19_1 Y1_23.jpg	Y1	1	0	0	0	0.288351
19C77T184 27 Nov 19_1 Y1_24.jpg	Y1	0	0	0	0	0
19C77T184 27 Nov 19_1 Y1_25.jpg	Y1	0	0	0	0	0
19C77T184 27 Nov 19_1 Y1_26.jpg	Y1	0	0	0	0	0
19C77T184 27 Nov 19_1 Y1_27.jpg	Y1	1	0	0	0	0.0725481
19C77T184 27 Nov 19_1 Y1_28.jpg	Y1	1	0	0	0	0.126602
19C77T184 27 Nov 19_1 Y1_29.jpg	Y1	1	0	0	0	0.253422
19C77T184 27 Nov 19_1 Y1_30.jpg	Y1	1	0	0	0	0.225942
19C77T184 27 Nov 19_1 Y1_31.jpg	Y1	1	0	0	0	0.266361
19C77T184 27 Nov 19_1 Y1_32.jpg	Y1	1	0	0	0	0.180939
19C77T184 27 Nov 19_1 Y1_33.jpg	Y1	1	0	0	0	0.338086
19C77T184 27 Nov 19_1 Y1_34.jpg	Y1	1	0	0	0	0.257423
19C77T184 27 Nov 19_1 Y1_35.jpg	Y1	1	0	0	0	0.261885
19C77T184 27 Nov 19_1 Y1_36.jpg	Y1	1	0	0	0	0.216882
19C77T184 27 Nov 19_1 Y1_37.jpg	Y1	1	0	0	0	0.378627
19C77T184 27 Nov 19_1 Y1_38.jpg	Y1	1	0	0	0	0.315656
19C77T184 27 Nov 19_1 Y1_39.jpg	Y1	1	0	0	0	0.275394
19C77T184 27 Nov 19_1 Y1_40.jpg	Y1	1	0	0	0	0.297693
19C77T184 27 Nov 19_1 Y1_41.jpg	Y1	1	0	0	0	0.239312
19C77T184 27 Nov 19_1 Y1_42.jpg	Y1	1	0	0	0	0.481158
19C77T184 27 Nov 19_1 Y1_43.jpg	Y1	1	0	0	0	0.485894
19C77T184 27 Nov 19_1 Y1_44.jpg	Y1	1	0	0	0	0.611974
19C77T184 27 Nov 19_1 Y1_45.jpg	Y1	1	0	0	0	0.135658
19C77T184 27 Nov 19_1 Y1_46.jpg	Y1	0	0	0	0	0
19C77T184 27 Nov 19_1 Y1_47.jpg	Y1	1	0	0	0	0.280083
19C77T184 27 Nov 19_1 Y1_48.jpg	Y1	0	0	0	0	0
19C77T184 27 Nov 19_1 Y1_49.jpg	Y1	1	0	0	0	0.0725481
19C77T184 27 Nov 19_1 Y1_50.jpg	Y1	1	0	0	0	0.508045
19C77T184 27 Nov 19_1 Y2_01.jpg	Y2	1	0	0	0	0.243348
19C77T184 27 Nov 19_1 Y2_02.jpg	Y2	1	0	0	0	0.163229
19C77T184 27 Nov 19_1 Y2_03.jpg	Y2	1	0	0	0	0.0726134
19C77T184 27 Nov 19_1 Y2_04.jpg	Y2	1	0	0	0	0.108631
19C77T184 27 Nov 19_1 Y2_05.jpg	Y2	0	0	0	0	0
19C77T184 27 Nov 19_1 Y2_06.jpg	Y2	0	0	0	0	0
19C77T184 27 Nov 19_1 Y2_07.jpg	Y2	0	0	0	0	0
19C77T184 27 Nov 19_1 Y2_08.jpg	Y2	0	0	0	0	0
19C77T184 27 Nov 19_1 Y2_09.jpg	Y2	1	0	0	0	0.176063
19C77T184 27 Nov 19_1 Y2_10.jpg	Y2	1	0	0	0	0.122013
19C77T184 27 Nov 19_1 Y2_11.jpg	Y2	1	0	0	0	0.10853
19C77T184 27 Nov 19_1 Y2_12.jpg	Y2	1	0	0	0	0.248507
19C77T184 27 Nov 19_1 Y2_13.jpg	Y2	1	0	0	0	0.243909
19C77T184 27 Nov 19_1 Y2_14.jpg	Y2	1	0	0	0	0.0905196
19C77T184 27 Nov 19_1 Y2_15.jpg	Y2	0.418699	0.581301	0	0	0.248468
19C77T184 27 Nov 19_1 Y2_16.jpg	Y2	1	0	0	0	0.28347
19C77T184 27 Nov 19_1 Y2_17.jpg	Y2	1	0	0	0	0.135379
19C77T184 27 Nov 19_1 Y2_18.jpg	Y2	1	0	0	0	0.07267
19C77T184 27 Nov 19_1 Y2_19.jpg	Y2	0	0	0	0	0
19C77T184 27 Nov 19_1 Y2_20.jpg	Y2	0	0	0	0	0
19C77T184 27 Nov 19_1 Y2_21.jpg	Y2	1	0	0	0	0.0725524
19C77T184 27 Nov 19_1 Y2_22.jpg	Y2	0	0	0	0	0
19C77T184 27 Nov 19_1 Y2_23.jpg	Y2	1	0	0	0	0.0725524
19C77T184 27 Nov 19_1 Y2_24.jpg	Y2	0	0	0	0	0
19C77T184 27 Nov 19_1 Y2_25.jpg	Y2	0	0	0	0	0
19C77T184 27 Nov 19_1 Y2_26.jpg	Y2	0	0	0	0	0
19C77T184 27 Nov 19_1 Y2_27.jpg	Y2	0	0	0	0	0
19C77T184 27 Nov 19_1 Y2_28.jpg	Y2	0	0	0	0	0
19C77T184 27 Nov 19_1 Y2_29.jpg	Y2	0	0	0	0	0
19C77T184 27 Nov 19_1 Y2_30.jpg	Y2	0	0	0	0	0
19C77T184 27 Nov 19_1 Y2_31.jpg	Y2	1	0	0	0	0.0906024
19C77T184 27 Nov 19_1 Y2_32.jpg	Y2	1	0	0	0	0.166868
19C77T184 27 Nov 19_1 Y2_33.jpg	Y2	0	0	0	0	0
19C77T184 27 Nov 19_1 Y2_34.jpg	Y2	1	0	0	0	0.324572
19C77T184 27 Nov 19_1 Y2_35.jpg	Y2	0	0	0	0	0
19C77T184 27 Nov 19_1 Y2_36.jpg	Y2	0	0	0	0	0
19C77T184 27 Nov 19_1 Y2_37.jpg	Y2	0	0	0	0	0
19C77T184 27 Nov 19_1 Y2_38.jpg	Y2	1	0	0	0	0.261881
19C77T184 27 Nov 19_1 Y2_39.jpg	Y2	1	0	0	0	0.302883
19C77T184 27 Nov 19_1 Y2_40.jpg	Y2	0	0	0	0	0
19C77T184 27 Nov 19_1 Y2_41.jpg	Y2	0	0	0	0	0
19C77T184 27 Nov 19_1 Y2_42.jpg	Y2	0	0	0	0	0
19C77T184 27 Nov 19_1 Y2_43.jpg	Y2	0	0	0	0	0
19C77T184 27 Nov 19_1 Y2_44.jpg	Y2	1	0	0	0	0.21744
19C77T184 27 Nov 19_1 Y2_45.jpg	Y2	1	0	0	0	0.462629
19C77T184 27 Nov 19_1 Y2_46.jpg	Y2	0	0	0	0	0
19C77T184 27 Nov 19_1 Y2_47.jpg	Y2	0.5	0.5	0	0	0.181048
19C77T184 27 Nov 19_1 Y2_48.jpg	Y2	0	1	0	0	0.0905327
19C77T184 27 Nov 19_1 Y2_49.jpg	Y2	1	0	0	0	0.0905284
19C77T184 27 Nov 19_1 Y2_50.jpg	Y2	0	1	0	0	0.0725568
19C77T184 27 Nov 19_1 Y3_01.jpg	Y3	1	0	0	0	0.52169
19C77T184 27 Nov 19_1 Y3_02.jpg	Y3	1	0	0	0	0.07267
19C77T184 27 Nov 19_1 Y3_03.jpg	Y3	0	0	0	0	0
19C77T184 27 Nov 19_1 Y3_04.jpg	Y3	1	0	0	0	0.162406
19C77T184 27 Nov 19_1 Y3_05.jpg	Y3	1	0	0	0	0.0726003
19C77T184 27 Nov 19_1 Y3_06.jpg	Y3	1	0	0	0	0.274602
19C77T184 27 Nov 19_1 Y3_07.jpg	Y3	1	0	0	0	0.126472
19C77T184 27 Nov 19_1 Y3_08.jpg	Y3	1	0	0	0	0.180957
19C77T184 27 Nov 19_1 Y3_09.jpg	Y3	1	0	0	0	0.0725785
19C77T184 27 Nov 19_1 Y3_10.jpg	Y3	1	0	0	0	0.50818
19C77T184 27 Nov 19_1 Y3_11.jpg	Y3	1	0	0	0	0.261881
19C77T184 27 Nov 19_1 Y3_12.jpg	Y3	1	0	0	0	0.0725481
19C77T184 27 Nov 19_1 Y3_13.jpg	Y3	1	0	0	0	0.454409
19C77T184 27 Nov 19_1 Y3_14.jpg	Y3	1	0	0	0	0.0725481
19C77T184 27 Nov 19_1 Y3_15.jpg	Y3	0	0	0	0	0
19C77T184 27 Nov 19_1 Y3_16.jpg	Y3	0	0	0	0	0
19C77T184 27 Nov 19_1 Y3_17.jpg	Y3	0	0	0	0	0
19C77T184 27 Nov 19_1 Y3_18.jpg	Y3	1	0	0	0	0.216882
19C77T184 27 Nov 19_1 Y3_19.jpg	Y3	0	0	0	0	0
19C77T184 27 Nov 19_1 Y3_20.jpg	Y3	0.5	0.5	0	0	0.145096
19C77T184 27 Nov 19_1 Y3_21.jpg	Y3	0	0	0	0	0
19C77T184 27 Nov 19_1 Y3_22.jpg	Y3	1	0	0	0	0.256722
19C77T184 27 Nov 19_1 Y3_23.jpg	Y3	1	0	0	0	0.207265
19C77T184 27 Nov 19_1 Y3_24.jpg	Y3	1	0	0	0	0.279853
19C77T184 27 Nov 19_1 Y3_25.jpg	Y3	1	0	0	0	0.405092
19C77T184 27 Nov 19_1 Y3_26.jpg	Y3	1	0	0	0	0.153629
19C77T184 27 Nov 19_1 Y3_27.jpg	Y3	1	0	0	0	0.180795
19C77T184 27 Nov 19_1 Y3_28.jpg	Y3	1	0	0	0	0.0725481
19C77T184 27 Nov 19_1 Y3_29.jpg	Y3	1	0	0	0	0.180517
19C77T184 27 Nov 19_1 Y3_30.jpg	Y3	1	0	0	0	0.216882
19C77T184 27 Nov 19_1 Y3_31.jpg	Y3	0	0	0	0	0
19C77T184 27 Nov 19_1 Y3_32.jpg	Y3	1	0	0	0	0.0725872
19C77T184 27 Nov 19_1 Y3_33.jpg	Y3	1	0	0	0	0.198906
19C77T184 27 Nov 19_1 Y3_34.jpg	Y3	1	0	0	0	0.108491
19C77T184 27 Nov 19_1 Y3_35.jpg	Y3	1	0	0	0	0.0725481
19C77T184 27 Nov 19_1 Y3_36.jpg	Y3	0	0	0	0	0
19C77T184 27 Nov 19_1 Y3_37.jpg	Y3	0	0	0	0	0
19C77T184 27 Nov 19_1 Y3_38.jpg	Y3	1	0	0	0	0.0725568
19C77T184 27 Nov 19_1 Y3_39.jpg	Y3	1	0	0	0	0.396737
19C77T184 27 Nov 19_1 Y3_40.jpg	Y3	0.718285	0.281715	0	0	0.257523
19C77T184 27 Nov 19_1 Y3_41.jpg	Y3	1	0	0	0	0.184975
19C77T184 27 Nov 19_1 Y3_42.jpg	Y3	0.796383	0	0	0.203617	0.356297
19C77T184 27 Nov 19_1 Y3_43.jpg	Y3	1	0	0	0	0.217444
19C77T184 27 Nov 19_1 Y3_44.jpg	Y3	0	0	0	0	0
19C77T184 27 Nov 19_1 Y3_45.jpg	Y3	1	0	0	0	0.256879
19C77T184 27 Nov 19_1 Y3_46.jpg	Y3	0	0	0	0	0
19C77T184 27 Nov 19_1 Y3_47.jpg	Y3	0	0	0	0	0
19C77T184 27 Nov 19_1 Y3_48.jpg	Y3	0	0	0	0	0
19C77T184 27 Nov 19_1 Y3_49.jpg	Y3	1	0	0	0	0.108552
19C77T184 27 Nov 19_1 Y3_50.jpg	Y3	1	0	0	0	0.0725481
19C77T184 27 Nov 19_1 Y4_01.jpg	Y4	1	0	0	0	0.238798
19C77T184 27 Nov 19_1 Y4_02.jpg	Y4	0.521705	0.478295	0	0	0.311298
19C77T184 27 Nov 19_1 Y4_03.jpg	Y4	1	0	0	0	0.13106
19C77T184 27 Nov 19_1 Y4_04.jpg	Y4	1	0	0	0	0.140255
19C77T184 27 Nov 19_1 Y4_05.jpg	Y4	1	0	0	0	0.234854
19C77T184 27 Nov 19_1 Y4_06.jpg	Y4	0.48132	0.51868	0	0	0.49606
19C77T184 27 Nov 19_1 Y4_07.jpg	Y4	0.251282	0.748718	0	0	0.288747
19C77T184 27 Nov 19_1 Y4_08.jpg	Y4	0.251297	0.748703	0	0	0.288764
19C77T184 27 Nov 19_1 Y4_09.jpg	Y4	0.713157	0.286843	0	0	0.252934
19C77T184 27 Nov 19_1 Y4_10.jpg	Y4	0	0	0	0	0
19C77T184 27 Nov 19_1 Y4_11.jpg	Y4	1	0	0	0	0.225102
19C77T184 27 Nov 19_1 Y4_12.jpg	Y4	0	0	0	0	0
19C77T184 27 Nov 19_1 Y4_13.jpg	Y4	0.559202	0.440798	0	0	0.378866
19C77T184 27 Nov 19_1 Y4_14.jpg	Y4	0.547904	0	0.226048	0.226048	0.321172
19C77T184 27 Nov 19_1 Y4_15.jpg	Y4	1	0	0	0	0.104072
19C77T184 27 Nov 19_1 Y4_16.jpg	Y4	0.5	0.5	0	0	0.145122
19C77T184 27 Nov 19_1 Y4_17.jpg	Y4	0.713322	0	0.286678	0	0.253065
19C77T184 27 Nov 19_1 Y4_18.jpg	Y4	1	0	0	0	0.130982
19C77T184 27 Nov 19_1 Y4_19.jpg	Y4	0.5	0.5	0	0	0.145166
19C77T184 27 Nov 19_1 Y4_20.jpg	Y4	0	0	0	0	0
19C77T184 27 Nov 19_1 Y4_21.jpg	Y4	0	0	0	0	0
19C77T184 27 Nov 19_1 Y4_22.jpg	Y4	0.481751	0.518249	0	0	0.244288
19C77T184 27 Nov 19_1 Y4_23.jpg	Y4	0	0	0	0	0
19C77T184 27 Nov 19_1 Y4_24.jpg	Y4	1	0	0	0	0.144434
19C77T184 27 Nov 19_1 Y4_25.jpg	Y4	1	0	0	0	0.0725611
19C77T184 27 Nov 19_1 Y4_26.jpg	Y4	0.5	0.5	0	0	0.145096
19C77T184 27 Nov 19_1 Y4_27.jpg	Y4	0	1	0	0	0.0725481
19C77T184 27 Nov 19_1 Y4_28.jpg	Y4	1	0	0	0	0.0725481
19C77T184 27 Nov 19_1 Y4_29.jpg	Y4	0	0.5	0.5	0	0.145174
19C77T184 27 Nov 19_1 Y4_30.jpg	Y4	1	0	0	0	0.189598
19C77T184 27 Nov 19_1 Y4_31.jpg	Y4	0	1	0	0	0.117564
19C77T184 27 Nov 19_1 Y4_32.jpg	Y4	0	1	0	0	0.0725481
19C77T184 27 Nov 19_1 Y4_33.jpg	Y4	0	0	0	0	0
19C77T184 27 Nov 19_1 Y4_34.jpg	Y4	0	0.666513	0	0.333487	0.217544
19C77T184 27 Nov 19_1 Y4_35.jpg	Y4	0	0	0	0	0
19C77T184 27 Nov 19_1 Y4_36.jpg	Y4	0.826932	0.173068	0	0	0.419742
19C77T184 27 Nov 19_1 Y4_37.jpg	Y4	0	0.5	0.5	0	0.181065
19C77T184 27 Nov 19_1 Y4_38.jpg	Y4	0.411104	0.588896	0	0	0.429402
19C77T184 27 Nov 19_1 Y4_39.jpg	Y4	0.205875	0.794125	0	0	0.352409
19C77T184 27 Nov 19_1 Y4_40.jpg	Y4	1	0	0	0	0.549291
19C77T184 27 Nov 19_1 Y4_41.jpg	Y4	1	0	0	0	0.175919
19C77T184 27 Nov 19_1 Y4_42.jpg	Y4	0.776757	0.223243	0	0	0.405475
19C77T184 27 Nov 19_1 Y4_43.jpg	Y4	0	1	0	0	0.144434
19C77T184 27 Nov 19_1 Y4_44.jpg	Y4	0	1	0	0	0.0726221
19C77T184 27 Nov 19_1 Y4_45.jpg	Y4	0	0	0	0	0
19C77T184 27 Nov 19_1 Y4_46.jpg	Y4	0	0	0	0	0
19C77T184 27 Nov 19_1 Y4_47.jpg	Y4	0	0	0	0	0
19C77T184 27 Nov 19_1 Y4_48.jpg	Y4	0.182396	0.635208	0.182396	0	0.397821
19C77T184 27 Nov 19_1 Y4_49.jpg	Y4	0.732665	0.267335	0	0	0.271555
19C77T184 27 Nov 19_1 Y4_50.jpg	Y4	0	0	0	0	0
